# Supplementary material for: Identification of diagnostic candidates in Mendelian disorders using an RNA sequencing-centric approach
Source: Genome Med. 2024 Sep 9;16:110. doi: 10.1186/s13073-024-01381-w (PMC11382415; doi:10.1186/s13073-024-01381-w)
Supplement: Supplementary file 2 — Additional file 2: Supplemental table. Table S1 Detailed list of samples and variants assessed using RNA-seq and RT-PCR. [file 13073_2024_1381_MOESM2_ESM.xlsx]

## Sheet: Table S1
Table S1. Detailed list of samples and variants assesed using RNA-seq and RT-PCR. Columns R-U show results from open-source tools. Variants in bold orange have been previously reported using RT-PCR.
Patient ID	Batch	Type	High level phenotype	Gene	Variant of uncertain significance (GRCh38)	Existing variant	SpliceAI prediction Δ score AL|DL|AG|AL	Predicted to affect splicing	Median TPM blood (GTEx)	Median TPM blood (cohort)	Other results	RNAseq results	RT-PCR	RT-PCR aberrant splicing	IGV aberrant splicing	rMATS-Turbo	FRASER2	MAJIQ	LEAFCUTTER	OUTRIDER expression outlier	OUTRIDER gene pvalue	OUTRIDER gene padj	OUTRIDER zcore	OUTRIDER l2fc	Assessed with RNA seq
S001	B2	VUS	Neurofibromatosis type 1	NF1	NM_000267.3:c.1168_1179del, p.Asn390_His393del	-	0.03|0.04|0.0|0.0	N	1.673	5.981	-	Skipping of exon 10 r.1063_1185del, p.(Asp355_Lys395del)	RT-PCR	Y	Y	Y	N	N	N	N	0.968934	1	0.07	0	Yes - aberrant
S002	B2	VUS	Neurofibromatosis with multiple neuromas	NF1	NM_000267.3:c.7832A>G, p.Asp2632Gly	-	0.12|0.27|0.01|0.43	Y	1.673	5.981	-	Skipping of exon 54 r.7870_7970del, p.(Thr2625Ter)	RT-PCR	Y	Y	Y	N	N	N	N	0.270262	1	-1.1	-0.15	Yes - aberrant
S003	B1	VUS	Nager Syndrome	SF3B4	NM_005850.5:c.417C>T, p.Gly139=	-	0.01|0.07|0.18|0.36	Y	46.19	2.142	-	Novel splice donor and acceptor sites in exon 3 r.416_540del, p.(Asp140LeufsTer3)	RT-PCR	Y	Y	N	N	N	N	N	0.070712	1	-2.23	-0.36	Yes - aberrant
S004	B1	VUS	Intellectual disability, autism, nystagmus	MED13L	NM_015335.5:c.2570-4_2574del	-	0.99|0.01|0.98|0.01	Y	5.887	56.15	-	Alternative splice acceptor site in exon 15. r.2570_2578del, p.(Thr857_Asp860delinsAsn)	RT-PCR	Y	Y	Y	Y	Y	Y	N	0.304218	1	-1.03	-0.08	Yes - aberrant
S005	B2	VUS	Multiple fractures	P3H1	NM_022356.4:c.1224-80G>A	-	0.0|0.24|0.17|0.62	Y	9.066	3.482	-	Novel donor site created within intron 7 with novel acceptor site in exon 8 and authentic acceptor site in exon 8, intron 7 retention, r.1223_1224ins1223+1_1223+92, p.(Ser409Ter), r.1223_1224ins1223+1_1223+92, r.1224_1228del, p.(Ser409Ter), r.1223_1224ins1223+1_1223+92, r.1224_1240del, p.(Ser409Ter)	RT-PCR	Y	Y	Y	Y	N	N	N	0.000898788	1	-3.31	-0.46	Yes - aberrant
S006	B1	VUS	Non-severe aplastic anemia	DKC1	NM_001363.5:c.915+10G>A	rs1603429509	0.0|0.02|0.0|0.87	Y	7.531	7.097	-	Novel splice donor site in intron 9. r.915_916ins915+1_915+11	RT-PCR	Y	Y	Y	N	N	N	N	0.000249006	1	-3.76	-0.44	Yes - aberrant
S007	B3	VUS	Tuberous sclerosis	TSC2	NM_000548.5:c.4492A>C, p.Ser1498Arg	-	0.18|0.41|0.0|0.23	Y	14.03	7.737	-	Activation of cryptic splice donor site within exon 34	RT-PCR	Y	Y	Y	N	Y	N	N	0.717308	1	-0.32	-0.05	Yes - aberrant
S008	B3	VUS	Cerebellar ataxia, nystagmus	UBR4	NM_020765.3:c.8488+3A>G	rs914014112	0.04|0.26|0.03|0.13	Y	10.8	15.594	-	Retention of intron 57, r. 8488_8489ins8488+1_8489-1, p.(Ser2831ArgfsTer23)	RT-PCR	Y	Y	N	N	N	N	N	0.631884	1	0.49	0.05	Yes - aberrant
S009	B3	VUS	Short stature, autism, microcephaly	SMARCE1	NM_003079.5:c.8-4A>G	-	0.22|0.06|0.48|0.0	Y	7.107	15.474	-	Alternative 3' splice acceptor site within intron 2; r.7_8ins8-3_8-1 p.(Lys3delinsThrGlu)	RT-PCR	Y	Y	N	N	N	N	N	0.119012	1	1.54	0.11	Yes - aberrant
S010	B4	VUS	Microcephaly, ear dysplasia, hearing loss,precocious puberty, developmental delay	EFTUD2	NM_004247.4:c.702+5G>A	-	0.38|0.93|0.0|0.13	Y	17.77	17.587	-	Skipping of exon 9, r.620_702del, p.(His208AspfsTer26) r.620_702del, p.(His208AspfsTer26)	RT-PCR	Y	Y	Y	N	N	N	N	0.0940802	1	-3.11	-0.28	Yes - aberrant
S011	B4	VUS	Developmental delay, seizures	PHF8	NM_015107.3:c.784-2A>G	-	0.99|0.59|0.27|0.0	Y	8.106	7.536	-	Skipping of exon 8 and skipping of exons 7and 8; r.784_946del, p.(Glu263GlyfsTer6); r.597_946del, p.(Leu200ValfsTer23)	RT-PCR	Y	Y	Y	Y	Y	Y	N	0.0158948	1	-2.56	-0.36	Yes - aberrant
S012	B4	VUS	-	WDR26	NM_001379403.1:c.823-10A>T	-	0.01|0.0|0.07|0.02	N	38.32	30.68	-	Alternative 3' splice acceptor site in intron 2 (in-frame insertion of three amino acids) r.822_823ins823-9_823-1 p.(Lys274_Ala275insPheLeuGln)	RT-PCR	Y	Y	Y	Y	Y	Y	N	0.594379	1	-0.5	-0.09	Yes - aberrant
S013	B4	VUS	Developmental delay	ARID1A	NM_006015.6:c.3198G>A, p.Gln1066=	rs2124087955	0.04|0.03|0.0|0.25	Y	11.16	7.963	-	Loss of donor site and activation of cryptic donor site in exon 11; r.3134_3198del, p.(Gly1046GlyfsTer38)	RT-PCR	Y	Y	Y	N	N	N	N	0.304952	1	-1.08	-0.14	Yes - aberrant
S014	B4	VUS	-	KAT6B	NM_012330.4:c.2629+5G>A	-	0.71|0.90|0.0|0.02	Y	0.8906	9.799	-	Skipping of exon 13 r.2536_2629del, p.(Glu846AlafsTer71)	RT-PCR	Y	Y	Y*	N	N	N	N	0.762979	1	0.31	0.02	Yes - aberrant
S015	B3	VUS	Pulmonary fibrosis	TERT	NM_198253.3:c.3295+5G>T	-	0.51|0.92|0.10|0.0	Y	0.04452	0.067	-	Skipping of exon 15, r.3158_3295del, p.(Gly1053_Thr1098del)	RT-PCR	Y	-	-	-	-	-	N	0.281707	1	-1.83	-1.72	No coverage
S016	B3	VUS	Thrombocytopenia, idioathic cytopenia	TERT	NM_198253.3:c.3157+3A>G	rs369807900	0.03|0.01|0.0|0.37	Y	0.04452	0.067	TERT:c.1323_1325delGGA	Skipping of exon 14 r.3033_3157del, p.(Phe1012AspfsTer123); Alternative splice acceptor site in intron 14 r.3157_3158ins3158-159_3158-1, p.(Gly1053AlafsTer45)	RT-PCR	Y	-	-	-	-	-	N	0.877875	1	0.54	0.24	No coverage
S017	B4	VUS	Developmental delay	TAOK1	NM_020791.4:c.750-2A>G	-	0.99|0.02|0.25|0.0	Y	4.905	10.376	-	Alternative splice acceptor site in exon 10; r.750_775del, p.(Trp250Ter); Alternative splice acceptor site in intron 9; r.749_750ins750-75_750-1, p.(Ser251HisfsTer4)	RT-PCR	Y	-	-	-	-	-	N	-	-	-	-	No coverage
S018	B4	VUS	Polyarthropathy	PRG4	NM_005807.6:c.3991G>A, p.Gly1331Ser	rs778793761	0.29|0.29|0.0|0.66	Y	0.1958	-	-	Alternative donor site in exon 11 (98bp loss) r.3895_3991del, p.(Arg1300SerfsTer8)	RT-PCR	Y	-	-	-	-	-	N	-	-	-	-	No coverage
S019	B2	VUS	Neurofibromatosis, developmental delay	NF1	NM_001042492.3:c.3229G>C, p.Val1077Leu	-	0.0|0.0|0.01|0.02	N	1.673	5.981	-	Normal	RT-PCR	N	N	N	N	N	N	N	0.572603	1	0.58	0.07	Yes - normal
S020	B2	VUS	Neurofibromagtosis, scoliosis	NF1	NM_001042492.3:c.4185G>T, p.Gln1395His	rs775206746	0.0|0.0|0.0|0.0	N	1.673	5.981	-	Normal	RT-PCR	N	N	N	N	N	N	N	0.0158213	1	-2.48	-0.34	Yes - normal
S021	B2	VUS	-	BRCA2	NM_000059.4:c.10249T>C, p.Tyr3417His	rs535952730	0.0|0.0|0.0|0.0	N	0.2086	0.49	-	Normal	RT-PCR	N	N	N	N	N	N	N	0.0988682	1	-1.58	-0.43	Yes - normal
S022	B1	VUS	-	DCTN1	NM_004082.5:c.414+1G>A	rs576198476	0.02|0.05|0.0|0.06	N	27.81	6.368	-	Normal	RT-PCR	N	N	N	N	N	N	N	0.356316	1	-1.04	-0.11	Yes - normal
S023	B1	VUS	Aortic dilatation, hypermobility, talipes, hernias	SMAD3	NM_005902.4:c.802C>T, p.Arg268Cys	rs794727798	0.0|0.0|0.0|0.0	N	4.005	6.925	-	Normal	RT-PCR	N	N	N	N	N	N	N	0.332466	1	0.96	0.16	Yes - normal
S024	B2	VUS	Ductal carcinoma	BRCA2	NM_000059.4:c.506A>G, p.Lys169Arg	rs80358730	0.03|0.01|0.01|0.12	N	0.2086	0.49	-	Normal	RT-PCR	N	N	N	N	N	N	N	0.541131	1	-0.56	-0.17	Yes - normal
S025	B2	VUS	Family history of ovarian cancer and breast cancer	BRCA1	NM_007294.4:c.4987-11T>C	rs80358170	0.26|0.40|0.0|0.0	Y	0.8826	1.907	-	Normal	RT-PCR	N	N	N	N	N	N	N	0.603465	1	0.54	0.08	Yes - normal
S026	B2	VUS	Breast cancer	BRCA2	NM_000059.4:c.1480G>A, p.Val494Met	rs1555281919	0.0|0.0|0.0|0.0	N	0.2086	0.49	-	Normal	RT-PCR	N	N	N	N	N	N	N	0.824524	1	-0.18	-0.07	Yes - normal
S027	B2	VUS	Breast cancer	BRCA2	NM_000059.4:c.1127T>G, p.Phe376Cys	rs80358410	0.0|0.0|0.0|0.0	N	0.2086	0.49	-	-	RT-PCR	N	-	-	-	-	-	N	0.619809	1	0.54	0.12	No coverage
S028	B2	VUS	-	BRCA1	NM_007294.4:c.1731A>G, p.Glu577=	rs28897678	0.0|0.0|0.0|0.0	N	0.8826	1.907	-	Normal	RT-PCR	N	N	N	N	N	N	N	0.349519	1	0.9	0.14	Yes - normal
S029	B2	VUS	Ductal breast carcinoma	BRCA1	NM_007294.4:c.4676-8C>G	rs80358021	0.0|0.0|0.06|0.0	N	0.8826	1.907	-	Normal	RT-PCR	N	N	N	N	N	N	N	0.97857	1	0	-0.01	Yes - normal
S030	B2	VUS	autism, macerocephaly, intellectual disability, dysmorphic	PTEN	NM_000314.8:c.165-13_165-10del	-	0.0|0.01|0.01|0.0	N	40.27	46.759	-	Normal	RT-PCR	N	N	N	N	N	N	N	0.925804	1	0.12	0.01	Yes - normal
S031	B2	VUS	Breast cancer	BRCA2	NM_000059.4:c.9502-13C>G	rs1593200836	0.71|0.23|0.24|0.0	Y	0.2086	0.49	-	Normal	RT-PCR	N	N	N	N	N	N	N	0.808714	1	-0.19	-0.07	Yes - normal
S032	B1	VUS	-	TP53	NM_000546.6:c.623A>G, p.Asp208Gly	rs1464727668	0.04|0.04|0.0|0.0	N	7.698	3.714	-	Normal	RT-PCR	N	N	N	N	N	N	N	0.512226	1	-0.65	-0.07	Yes - normal
S033	B3	VUS	Developmental delay, microcephaly	MECP2	NM_001110792.2:c.937C>T, p.Leu313Phe	rs1557136251	0.0|0.0|0.0|0.0	N	10.73	15.434	-	Normal	RT-PCR	N	N	N	N	N	N	N	0.444088	1	-0.72	-0.09	Yes - normal
S034	B3	VUS	Phaeochromocytome, gastrointestinal tumour, multiple basal cell carcinomas, macrocephaly, hashimotos thyroiditis	TMEM127	NM_017849.4:c.411T>A, p.Val137=	rs760099422	0.0|0.0|0.08|0.01	N	46.58	6.075	-	Normal	RT-PCR	N	N	N	N	N	N	N	0.866084	1	0.18	0.01	Yes - normal
S034	B3	VUS	Phaeochromocytome, gastrointestinal tumour, multiple basal cell carcinomas, macrocephaly, hashimotos thyroiditis	AIP	NM_003977.4:c.317G>A, p.Arg106His	rs373950586	0.0|0.0|0.0|0.0	N	73.24	7.073	-	Normal	RT-PCR	N	N	N	N	N	N	N	0.903801	1	0.15	0.01	Yes - normal
S035	B3	VUS	Limb girdle muscular dystrophy	TNPO3	NM_012470.4:c.1123G>A, p.Ala375Thr	-	0.0|0.0|0.0|0.0	N	20.61	8.514	-	Normal	RT-PCR	N	N	N	N	N	N	N	0.758068	1	-0.3	-0.04	Yes - normal
S036	B4	VUS	Cleft lip and palate, spasticity, global developmental delay	RIPK4	NM_020639.3:c.575G>A, p.Arg192His	rs147599366	0.0|0.0|0.0|0.0	N	0.1112	-	-	-	RT-PCR	N	-	-	-	-	-	N	-	-	-	-	No coverage
S036	B4	VUS	Cleft lip and palate, spasticity, global developmental delay	RIPK4	NM_020639.3:c.1198C>G, p.Leu400Val	rs147599366	0.0|0.0|0.0|0.0	N	0.1112	-	-	-	RT-PCR	N	-	-	-	-	-	N	-	-	-	-	No coverage
S037	B4	VUS	Skeletal dysplasia	PPP1R12A	NM_002480.3:c.1456-21A>T	rs151200820	0.0|0.0|0.0|0.0	N	16.82	42.071	-	Normal	RT-PCR	N	N	N	N	N	N	N	0.647233	1	0.48	0.03	Yes - normal
S038	B1	VUS	Nystagmus, spinal stenosis, myopia	FRMD7	NM_194277.3:c.69C>T, p.Ser23=	rs5930546	0.07|0.09|0.0|0.0	N	0	-	-	not done - benign variant	NO	-	-	-	-	-	-	N	-	-	-	-	No coverage
S039	B2	VUS	Neurofibromatosis	NF1	NM_000267.3:c.5489C>G, p.Pro1851Arg	rs1555533638	0.0|0.0|0.02|0.0	N	1.673	5.981	-	-	NO	-	N	N	N	N	N	N	0.731107	1	-0.32	-0.05	Yes - normal
S040	B2	VUS	-	BRCA2	NM_000059.4:c.6935A>T	rs80358916	0.25|0.22|0.02|0.14	Y	0.2086	0.49	-	Previously published	NO	-	-	-	-	-	-	N	0.304394	1	-0.96	-0.27	No coverage
S041	B3	VUS	Intellectual disability, ataxia, autism	FOXG1	NM_005249.5:c.583C>T, p.Arg195Trp	-	0.01|0.0|0.0|0.0	N	0	-	-	-	NO	-	-	-	-	-	-	N	1	1	-0.02	-0.12	No coverage
S042	B3	VUS	Motor neuron disease	PRPH	NM_006262.4:c.421G>T, p.Asp141Tyr	rs58599399	0.0|0.01|0.0|0.01	N	0	-	-	RT-PCR uninformative	RT-PCR	-	-	-	-	-	-	N	-	-	-	-	No coverage
S034	B3	VUS	Phaeochromocytome, gastrointestinal tumour, multiple basal cell carcinomas, macrocephaly, hashimotos thyroiditis	WT1	NM_024426.6:c.871A>T, p.Arg291Trp	-	0.0|0.0|0.0|0.0	N	0	-	-	Uninformative	NO	-	-	-	-	-	-	N	-	-	-	-	No coverage
S043	B3	VUS	Skin abnormality, connective tissue disorder	FBN1	NM_000138.5:c.4190G>T, p.Asp2402Asn	rs1057524757	0.0|0.13|0.0|0.0	N	0.1923	0.179	-	-	NO	-	-	-	-	-	-	N	-	-	-	-	No coverage
S044	B4	VUS	-	MSH6	NM_000179.3:c.2309G>A	rs587781478	0.02|0.01|0.0|0.01	N	2.324	5.299	-	-	NO	-	N	N	N	N	N	N	0.359889	1	0.93	0.1	Yes - normal
S045	B4	VUS	-	BRCA2	NM_000059.4:c.5869A>G	rs80358817	0.0|0.0|0.0|0.0	N	0.2086	0.49	-	-	NO	-	N	N	N	N	N	N	0.0980509	1	1-.61	-0.44	Yes - normal
S046	B4	VUS	Aortic dilatation	FBN1	NM_000138.5:c.7204G>A, p.Asp2402Asn	rs1057524757	0.17|0.40|0.03|0.42	Y	0.1923	0.179	-	-	NO	-	-	-	-	-	-	N	-	-	-	-	No coverage
S047	B4	VUS	Global developmental delay	SON	NM_138927.4:c.1160C>T, p.Pro387Leu	rs758452178	0.0|0.0|0.0|0.0	N	14.44	75.896	-	ARFGEF1 c.1337-1713T>G creates alternative 3' splice acceptor site in intron 9 with activation of a 186 nt cryptic exon, r.1337_1338ins1337+1714_1337+1899, p.(Ser447PhefsTer19)	NO	-	N	N	N	N	N	N	0.450736	1	-0.73	-0.05	Yes - normal
S048	B4	VUS	Pompe	GAA	NC_000017.11:g.80101399C>G	rs550064575	-	N	42.65	6.6	-	GAA:c.-32-13T>G ClinVar (variation ID:4027)	RT-PCR	-	N	N	N	N	N	N	0.402466	1	-0.82	-0.25	Yes - normal
S049	B3	UNKNOWN	Developmental delay	-	-	-	-	-	-	-	ARRAY DEL (NRXN1 2p16.3 deletion)	-	-	-	-	-	-	-	-	N	-	-	-	-	-
S050	B3	UNKNOWN	Autism, intellectual disability mild	-	-	-	-	-	-	-	ARRAY DEL (2p16.3(50,483,079-50,495,886))	-	-	-	-	-	-	-	-	N	-	-	-	-	-
S051	B3	UNKNOWN	Intellectual disability, autism, capillary malformations	-	-	-	-	-	-	-	ARRAY DEL (RASA1 del (5q14.3 deletion))	-	-	-	-	-	-	-	-	Y	2.73612e-11	2.27147e-06	-6.97	-1.02	-
S052	B3	UNKNOWN	Intellectual disability, severe seizures, coloboma, cortical migration disorder	-	-	-	-	-	-	-	-	-	-	-	-	-	-	-	-	-	-	-	-	-	-
S053	B3	UNKNOWN	Pituitary adenoma, acromegaly, hyperparathyroidism, parathyroid adenoma	-	-	-	-	-	-	-	-	-	-	-	-	-	-	-	-	-	-	-	-	-	-
S054	B3	UNKNOWN	Vestibular schwanoma	-	-	-	-	-	-	-	-	-	-	-	-	-	-	-	-	-	-	-	-	-	-
S055	B3	UNKNOWN	Seizures, movement disorder	-	-	-	-	-	-	-	-	-	-	-	-	-	-	-	-	-	-	-	-	-	-
S056	B3	UNKNOWN	Icthyosis, lymphoedema, intellectual disability, spasticity	-	-	-	-	-	-	-	-	-	-	-	-	-	-	-	-	-	-	-	-	-	-
S057	B3	UNKNOWN	Global developmental delay, short stature, hydrocephalus	-	-	-	-	-	-	-	-	-	-	-	-	-	-	-	-	-	-	-	-	-	-
S058	B3	UNKNOWN	Global developmental delay, seizures, clinodactyly, syndactyly, broad toes, dysmorphic	-	-	-	-	-	-	-	-	-	-	-	-	-	-	-	-	-	-	-	-	-	-
S059	B3	UNKNOWN	Polyposis	-	-	-	-	-	-	-	-	-	-	-	-	-	-	-	-	-	-	-	-	-	-
S060	B3	UNKNOWN	Intellectual disability, global developmental delay, dysmorphic	-	-	-	-	-	-	-	-	-	-	-	-	-	-	-	-	-	-	-	-	-	-
S061	B3	UNKNOWN	Myopathic dacies, delayed gross motor development	-	-	-	-	-	-	-	-	-	-	-	-	-	-	-	-	-	-	-	-	-	-
S062	B3	UNKNOWN	Connective tissue disorder	-	-	-	-	-	-	-	-	-	-	-	-	-	-	-	-	-	-	-	-	-	-
S063	B3	UNKNOWN	Metabolic or mitocondrial disorder	-	-	-	-	-	-	-	-	-	-	-	-	-	-	-	-	-	-	-	-	-	-
S064	B3	UNKNOWN	Global developmental delay, dysmorphic features	-	-	-	-	-	-	-	ARRAY DEL (Xp22 del)	Skewed X-inactivation towards Xp22 del	-	-	-	-	-	-	-	Y	-	-	-	-	Yes - skewed X inactivation
S065	B3	UNKNOWN	Autoimmune	-	-	-	-	-	-	-	-	-	-	-	-	-	-	-	-	-	-	-	-	-	-
S066	B4	UNKNOWN	Dysmorphic	-	-	-	-	-	-	-	-	-	-	-	-	-	-	-	-	-	-	-	-	-	-
S067	B4	UNKNOWN	Central maxillary incisor	-	-	-	-	-	-	-	ARRAY DEL (3q13.13(108,556,282-108,872,111)x1 pat deletion)	-	-	-	-	-	-	-	-	N	-	-	-	-	-
S068	B4	UNKNOWN	Sensorineural hearing loss, wide vestibular aqueduct, global developmental delay	-	-	-	-	-	-	-	GENE (SLC26A4 heterozygous exon 4 deletion)	-	-	-	-	-	-	-	-	N	-	-	-	-	-
S069	B4	UNKNOWN	Global developmental delay, microcephaly	-	-	-	-	-	-	-	-	-	-	-	-	-	-	-	-	-	-	-	-	-	-
S070	B4	UNKNOWN	Hirschsprung, global developmental delay	-	-	-	-	-	-	-	ARRAY DEL (Array 16p11.2 deletion)	-	-	-	-	-	-	-	-	Y	-	-	-	-	-
S071	B4	UNKNOWN	Polyposis	-	-	-	-	-	-	-	-	-	-	-	-	-	-	-	-	-	-	-	-	-	-
S072	B4	UNKNOWN	Severe developmental delay, intellectual disability	-	-	-	-	-	-	-	-	-	-	-	-	-	-	-	-	-	-	-	-	-	-
S073	B4	UNKNOWN	Aortic dilatation	-	-	-	-	-	-	-	-	-	-	-	-	-	-	-	-	-	-	-	-	-	-
S074	B4	UNKNOWN	Global developmental delay, hypertonia, microchephaly	-	-	-	-	-	-	-	-	Retention of NARS1 intron 13 and alternative 3' splice acceptor site within exon 13; r.1515_1516ins1515+1_1516-1, p.(Arg506ValfsTer6); r.1459_1515del, p.(Ala487_Gln505del); associated variant NARS1 c.1460C>T	RT-PCR	-	-	-	-	-	-	-	-	-	-	-	Yes - aberrant
S075	B4	UNKNOWN	Global developmental delay	-	-	-	-	-	-	-	-	Cryptic exon activated within AP4E1 intron 1 with two alternative splice donor sites; r.150_151ins151-574_151-433, p.(Glu51MetfsTer47); r.150_151ins151-574_151-537, p.(Glu51MetfsTer18); associated variant AP4E1 c.151-542G>A	RT-PCR	-	-	-	-	-	-	-	-	-	-	-	Yes - aberrant
S076	B4	UNKNOWN	Intellectual disability severe, dysmorphic, microcephaly	-	-	-	-	-	-	-	-	-	-	-	-	-	-	-	-	-	-	-	-	-	-
S077	B4	UNKNOWN	Parent	-	-	-	-	-	-	-	-	-	-	-	-	-	-	-	-	-	-	-	-	-	-
S078	B4	UNKNOWN	Parent	-	-	-	-	-	-	-	-	-	-	-	-	-	-	-	-	-	-	-	-	-	-
S079	B4	UNKNOWN	Tetralogy of fallot, cleft palate	-	-	-	-	-	-	-	-	-	-	-	-	-	-	-	-	-	-	-	-	-	-
S080	B4	UNKNOWN	Polyposis	-	-	-	-	-	-	-	-	-	-	-	-	-	-	-	-	-	-	-	-	-	-
S081	B4	KNOWN	Global developmental delay, focal epilepsy, hypotonia	MECP2	-	-	-	N	10.73	15.434	ARRAY DEL (MECP2 NM_004992.3:c.529_1179del de novo.)	-	NO	-	-	-	-	-	-	N	0.444088	1	-0.72	-0.09	Yes - deletion
S082	B3	KNOWN	PURA	PURA	-	-	-	N	0.7663	4.957	PURA c.338_341dupACCT	-	NO	-	-	-	-	-	-	N	0.01648	1	2.27	0.35	-
S083	B3	KNOWN	PURA	PURA	-	-	-	N	0.7663	4.957	PURA c.726_727delGT	-	NO	-	-	-	-	-	-	N	0.230903	1	1.17	0.17	-
S084	B3	KNOWN	PURA	PURA	-	-	-	-	-	-	ARRAY DEL (PURA 5q31 deletion)	-	NO	-	-	-	-	-	-	Y	0.00228248	1	-3.14	-0.51	-
S085	B3	KNOWN	PURA	PURA	-	-	-	-	-	-	ARRAY DEL (PURA 5q31 deletion)	-	NO	-	-	-	-	-	-	Y	0.00136136	1	-3.35	-0.54	-
S086	B3	KNOWN	PURA	PURA	-	-	-	-	-	-	ARRAY DEL (5q31.2(139495760_139469448)x1)	-	NO	-	-	-	-	-	-	N	0.0139705	1	2.5	-0.41	-

## Sheet: key
Column	Values
Patient ID	Anonymised sample ID
Batch	Batch number the sample was sequenced in. B1 was sequenced first and B4 last.
Type	States if a sample has a variant of uncertain significance (VUS), no candidate cariant (UNKNOWN), or a known event (KNOWN). To note, when recruited into the study no samples had a known event.
High level phenotype	Phenotype reported by clinician
Gene	Gene of interest. For cases with VUS this was gene the variant was found in.
Variant of uncertain significance (GRCh38)	Variant of uncertain significance according to HGVS nomenclature. All variants mapped to GRCh38 reference genome.
Existing variant	dbSNP (https://www.ncbi.nlm.nih.gov/snp/) Reference SNP (rs or RefSNP) number of existing variants in that loci.
SpliceAI prediction Δ score AL|DL|AG|AL	SpliceAI prediction delta scores obtained through SpliceAI Lookup server (https://spliceailookup.broadinstitute.org/). Delta scores range from 0 to 1 and can be interpreted as the probability that the variant affects splicing at any position within a window around it. AL: Acceptor Loss DL: Donor Loss AG: Acceptor Gain DG: Donor Gain
Predicted to affect splicing	Binary interpretation of column H. SpliceAI delta score ≥ 0.2 - Yes (Y) SpliceAI delta score < 0.2 - No (N)
Median TPM blood (GTEx)	Median transcripts per million (TPM) values in blood according to GTEx (https://gtexportal.org/home/).
Median TPM blood (cohort)	Median transcripts per million (TPM) values in blood within experimental cohort.
Other results	Other potentially relevant results identified either through this study or previous testing.
RNAseq results	Results derived from RNA data.
RT-PCR	Whether variant has had RT-PCR done. For unknown cases this column does not apply. In some instances RT-PCR was not possible due to technical limitations.
RT-PCR aberrant splicing	RT-PCR results. Binary values stating whether RT-PR was: positive for aberrant splicing (Y) negative for aberrant splicing(N)
IGV aberrant splicing	Binary values stating if aberrant splicing was observed after manual review in IGV. Yes (Y) No (N)
rMATS-Turbo	Binary values stating if the aberrant splicing event identified manually was picked up by rMATS-Turbo. * not significant after correction
FRASER2	Binary values stating if the aberrant splicing event identified manually was picked up by FRASER2.
MAJIQ	Binary values stating if the aberrant splicing event identified manually was picked up by MAJIQ.
LeafCutterMD	Binary values stating if the aberrant splicing event identified manually was picked up by LeafCutterMD.
OUTRIDER expression outlier	Binary values stating whether the gene of interest (column D) was a significant outlier in OUTRIDER.
OUTRIDER gene pvalue	p-value for gene of interest (colum D) according to OUTRIDER.
OUTRIDER gene padj	adjusted p-value for gene of interest (colum D) according to OUTRIDER.
OUTRIDER zcore	z-score for gene of interest (colum D) according to OUTRIDER.
OUTRIDER l2fc	Log folg change for gene of interest (colum D) according to OUTRIDER.
Assessed with RNA seq	Binary values stating whether or not the VUS or event of interest was assessed succesfully with RNA-seq.
